# Supplementary material for: Improvement of irritable bowel syndrome with glucagon like peptide-1 receptor agonists: a systematic review and meta-analysis
Source: Front Endocrinol (Lausanne). 2025 Mar 11;16:1548346. doi: 10.3389/fendo.2025.1548346 (PMC11932899; doi:10.3389/fendo.2025.1548346)
Supplement: Supplementary file 2 [file Table2.xlsx]

## Sheet: ROB2
	Risk of bias arising from the randomization process				Risk of bias due to deviations from the intended interventions (effect of assignment to intervention)								Risk of bias due to deviations from the intended interventions (effect of adhering to intervention)							Missing outcome data					Risk of bias in measurement of the outcome						Risk of bias in selection of the reported result				Overall risk of bias
Study ID	Was the allocation sequence random?	Was the allocation sequence concealed until participants were enrolled and assigned to interventions?	Did baseline differences between intervention groups suggest a problem with the randomization process?	What is the risk-of-bias judgement based on the previous questions	Were participants aware of their assigned intervention during the trial?	Were carers and people delivering the interventions aware of participants' assigned intervention during the trial?	If Y/PY/NI to 2.1 or 2.2: Were there deviations from the intended intervention that arose because of the trial context?	If Y/PY to 2.3: Were these deviations likely to have affected the outcome?	If Y/PY/NI to 2.4: Were these deviations from intended intervention balanced between groups?	Was an appropriate analysis used to estimate the effect of assignment to intervention?	If N/PN/NI to 2.6: Was there potential for a substantial impact (on the result) of the failure to analyse participants in the group to which they were randomized?	What is the risk of bias due to deviations from the intended interventions (effect of assignment to intervention)?	Were participants aware of their assigned intervention during the trial?	Were carers and people delivering the interventions aware of participants' assigned intervention during the trial?	If Y/PY/NI to 2.1 or 2.2: Were important non-protocol interventions balanced across intervention groups?	Were there failures in implementing the intervention that could have affected the outcome?	Was there non-adherence to the assigned intervention regimen that could have affected participants’ outcomes?	If N/PN/NI to 2.3, or Y/PY/NI to 2.4 or 2.5: Was an appropriate analysis used to estimate the effect of adhering to the intervention?	What is the risk of bias due to deviations from the intended interventions (effect of adhering to intervention)?	Were data for this outcome available for all, or nearly all, participants randomized?	If N/PN/NI to 3.1: Is there evidence that the result was not biased by missing outcome data?	If N/PN to 3.2: Could missingness in the outcome depend on its true value?	If Y/PY/NI to 3.3: Is it likely that missingness in the outcome depended on its true value?	What is the risk of bias due to missing outcome data	Was the method of measuring the outcome inappropriate?	Could measurement or ascertainment of the outcome have differed between intervention groups?	If N/PN/NI to 4.1 and 4.2: Were outcome assessors aware of the intervention received by study participants?	If Y/PY/NI to 4.3: Could assessment of the outcome have been influenced by knowledge of intervention received?	If Y/PY/NI to 4.4: Is it likely that assessment of the outcome was influenced by knowledge of intervention received?	What is the risk of bias in measurement of the outcome	Were the data that produced this result analysed in accordance with a pre-specified analysis plan that was finalized before unblinded outcome data were available for analysis?	Is the numerical result being assessed likely to have been selected, on the basis of the results, from multiple eligible outcome measurements (e.g. scales, definitions, time points) within the outcome domain?	Is the numerical result being assessed likely to have been selected, on the basis of the results, from multiple eligible analyses of the data?	What is the risk of bias in selection of the reported result?	What is the overall risk-of-bias judgement for this study?
Camilleri, 2012	Y	Y	NI	Some concern	N	PN				Y		Some concern	N	PN		Y	Y	PY	Some concern	N	NI			Some concern	N	Y	NI	NI	NI	Some concern	Y	Y	Y	Some concern	Some concern
Hellström, 2008	Y	NI	NI	Some concern	NI	NI	NI			NI	NI	Some concern	NI	NI	NI	NI	NI	NI	Some concern	NI	NI			Some concern	PN	PY	NI	NI	NI	Some concern	NI	Y	Y	Some concern	Some concern
Hellström, 2009	Y	Y	Y	Some concern	N	PY	NI			Y		Some concern	N	PY	NI	Y	Y	NI	Some concern	PY				Some concern	N	N	NI	NI	NI	Some concern	Y	NI	NI	Some concern	Some concern
Li, 2017	NI	NI	NI	Some concern	NI	NI	NI			NI	NI	Some concern	NI	NI	NI	NI	NI	NI	Some concern	NI	NI			Some concern	NI	NI	NI	NI	NI	Some concern	NI	NI	NI	Some concern	Some concern
Touny, 2022	Y	Y	NI	Some concern	N	N				Y		Some concern	N	PN		NI	NI	NI	Some concern	Y				Some concern	N	N	N			Some concern	Y	PY	PY	Some concern	Some concern

## Sheet: CASP
Study ID	Title	Section A: Are the results of the study valid?							Section B: What are the results?			Section C: Will the results help locally?
		Did the study address a clearly focused issue?	Did the authors use an appropriate method to answer their question?	Were the cases recruited in an acceptable way?	Were the controls selected in an acceptable way?	Was the exposure accurately measured to minimise bias?	Aside from the experimental intervention, were the groups treated equally?	Have the authors taken account of the potential confounding factors in the design and/or in their analysis?	How large was the treatment effect?	How precise was the estimate of the treatment effect?	Do you believe the results?	Can the results be applied to the local population?	Do the results of this study fit with other available evidence?	Quality assessment
Li, 2017	Decreased glucagon-like peptide-1 correlates with abdominal pain in patients with constipation-predominant irritable bowel syndrome	Yes	Yes	Yes	Can't tell	Yes	Yes	No	Can't tell	Can't tell	Yes	Yes	Yes	Moderate risk
